# Supplementary material for: Single-cell and spatial transcriptomic profiling of cardiac fibroblasts following myocardial infarction
Source: Sci Data. 2026 Jan 13;13:216. doi: 10.1038/s41597-025-06533-0 (PMC12890913; doi:10.1038/s41597-025-06533-0)
Supplement: Supplementary file 1 — Supplementary Excel file containing the lists of genes within Dynamic1 and Dynamic 2 determined by their roles in dynamic transcriptional shifts revealed by RNA velocity analysis and a ranking strategy. [file 41597_2025_6533_MOESM1_ESM.xlsx]

## Sheet: D1
Dynamics_2
Actn1
Fam198b
Enpp1
Crlf1
Nrep
Frzb
Csrp2
Plod2
Ctgf
Tpm2
Cilp
Cdkn2b
P4ha3
Nkd2
Abi3bp
Comp
Gadd45b
Pdgfrl
Pdlim3
Tgfb3
Adarb1
Sfrp1
Itgb5
Dkk3
Picalm
Col8a1
Nedd9
Eln
Loxl3
Tmem45a
Gxylt2
Cyr61
Dut
Bdnf
Ptgis
Wisp1
Tyms
Pls3
Olfml2b
Cd200
Luzp1
Palld
Tmem98

## Sheet: D2
Dynamics_1
Itgbl1
Nox4
Cpxm2
Hspb1
Thbs4
Ppp1r15a
Col8a2
Fhl2
Hbegf
Smad7
Aspn
Fbln1
Lmna
Ogn
Pmepa1
Nupr1
Prelp
Aebp1
Fosb
Mmp23
Nr4a2
Nfkbia
Grb14
Dhrs3
Nuak1
Stc2
Bsg
Mxra7
Runx1
Vamp5
Fat1
Pamr1
Slc44a2
Tns3
Id2
Lmcd1
Col5a2
Tcea3
Ltbp2
Thbs1
Bgn
Col14a1
Gm26771
Synpo
Thbs2
Col1a2
Cpe
Col11a1
Gng8
Fn1
Tnc
Col12a1
Skil
Srpx2
Fxyd6
Ltbp3
Rasl11b
